# Supplementary material for: Monoamine oxidase B gene variants associated with attention deficit hyperactivity disorder in the Indo-Caucasoid population from West Bengal
Source: BMC Genet. 2016 Jun 24;17:92. doi: 10.1186/s12863-016-0401-6 (PMC4921030; doi:10.1186/s12863-016-0401-6)
Supplement: Additional file 1: — Details of the MAOB variants investigated. Description: The table summarizes details of the MAOB variants investigated. (XLSX 11 kb) [file 12863_2016_401_MOESM1_ESM.xlsx]

## Sheet: Additional file 1
	Additional file 1. Details of the MAOB variants investigated.
	Generated from (http://www.ncbi.nlm.nih.gov/CCDS/CcdsBrowse.cgi?REQUEST=CCDS&DATA=CCDS14261)
	Assembly GRCh38.p2
	Regions	Start	Stop	Length (bp)*	Variants analysed	Chromosomal Position	PCR amplicon size (bp)*
	Intron 1	43882253	43843765	38489	rs184645436	43844695	410
					rs12115950	43844574
					rs4824562	43844544
	Intron 9	43781447	43780396	1052	rs200564924	43780435	259
	Exon 10	43780395	43780342	54	rs5952696	43780368
					rs74980273	43780361
	Intron 10	43780341	43778740	1602	rs372773222	43780323
					rs199701170	43780300
					rs191549232	43780294
					rs113045788	43780293
					rs187489233	43780259
	Intron 12	43775174	43769419	5756	rs56220155	43773915	534
					rs2283728	43773881
					rs113493223	43773851
					rs191433502	43773837
					rs2283727	43773697
					rs187763663	43773664
					rs12394356	43773655
					rs5952677	43773589
	Intron 14	43768653	43767619	1035	rs376495597	43767652	250
					rs373354995	43767651
					rs368783378	43767637
					rs3027441	43767621
	Exon 15	43767618	43767466	153	rs140262266	43767598
					rs146667571	43767586
					rs149656736	43767585
					rs6324	43767568
					rs200388986	43767529
					rs200812794	43767515
					rs140052190	43767514
	3' Downstream	43767465	43766610	856	rs190704929	43767301	250
					rs7066677	43767262
					rs17462	43767249
					rs3027440	43767234
	*bp = base pair
	Variants presented in bold only appeared to be polymorphic in the studied population.
