# Supplementary material for: Monoamine oxidase B gene variants associated with attention deficit hyperactivity disorder in the Indo-Caucasoid population from West Bengal
Source: BMC Genet. 2016 Jun 24;17:92. doi: 10.1186/s12863-016-0401-6 (PMC4921030; doi:10.1186/s12863-016-0401-6)
Supplement: Additional file 2: — Protocol followed for analysis of MAOB target regions. Description: The table summarizes the protocol followed for analysis of target sites. (XLSX 8 kb) [file 12863_2016_401_MOESM2_ESM.xlsx]

## Sheet: Additional file 2
	Additional file 2. Protocol followed for analysis of MAOB target regions.
	Regions	Primer sequences ( 5´- 3´ )	PCR amplification	Temperature cycle	Genotyping
	Intron 1	F-GAGGTCACTGGTGCAAGTCC R-TTCTCACCACCATGAATTTAGC	12 µL reaction mixture containing 75-100 ng genomic DNA, 1X Taq Buffer B (Genei, Bangalore, India), 1.5 mM MgCl2, 0.1 mM dNTP mixture, 10 pmoles of each primer and 1 U Taq polymerase (Genei, Bangalore, India).	(i) initial denaturation at 95°C for 5 min, (ii) 35 cycles of denaturation at 95°C for 30 sec, annealing at 60°C for 30 sec and extension at 72°C for 30 sec followed by (iii) a final extension at 72°C for 5 min.	Sequencing of the PCR amplicon was done in Applied Biosystems 3130 Genetic analyzer using Big Dye v 3.1 chemistry and by Sequencing Analysis Software, v 5.2.
	Intron 9, Exon 10, Intron 10	F-CTGTGTAAACTGGGCACATG R-TGAAAGGCAGGCAAGTAGGT	12 µL reaction mixture containing 75-100 ng genomic DNA, 1X Taq Buffer B (Genei, Bangalore, India), 1.5 mM MgCl2, 0.1 mM dNTP mixture, 10 pmoles of each primer and 1 U Taq polymerase (Genei, Bangalore, India).	(i) initial denaturation at 95°C for 5 min, (ii) 35 cycles of denaturation at 95°C for 30 sec, annealing at 60°C for 30 sec and extension at 72°C for 30 sec followed by (iii) a final extension at 72°C for 5 min.	Sequencing of the PCR amplicon was done in Applied Biosystems 3130 Genetic analyzer using Big Dye v 3.1 chemistry and by Sequencing Analysis Software, v 5.2.
	Intron 12	F-AAGGGGCAGCACCTGATAAG R-AGGGAGGCTGTCCTTGGTAT	12 µL reaction mixture containing 75-100 ng genomic DNA, 1X Taq Buffer B (Genei, Bangalore, India), 1.5 mM MgCl2, 0.1 mM dNTP mixture, 10 pmoles of each primer and 1 U Taq polymerase (Genei, Bangalore, India).	(i) initial denaturation at 95°C for 5 min, (ii) 35 cycles of denaturation at 95°C for 30 sec, annealing at 60°C for 30 sec and extension at 72°C for 30 sec followed by (iii) a final extension at 72°C for 5 min.	Sequencing of the PCR amplicon was done in Applied Biosystems 3130 Genetic analyzer using Big Dye v 3.1 chemistry and by Sequencing Analysis Software, v 5.2.
	Intron 14, Exon 15	F-TCATGTTCAGAGAGCTGGAGAA R-CCCTCTCTCTTTAGACTCTCACAAGT	12 µL reaction mixture containing 75-100 ng genomic DNA, 1X Taq Buffer B (Genei, Bangalore, India), 1.5 mM MgCl2, 0.1 mM dNTP mixture, 10 pmoles of each primer and 1 U Taq polymerase (Genei, Bangalore, India).	(i) initial denaturation at 95°C for 5 min, (ii) 35 cycles of denaturation at 95°C for 30 sec, annealing at 65°C for 30 sec and extension at 72°C for 30 sec followed by (iii) a final extension at 72°C for 5 min.	Sequencing of the PCR amplicon was done in Applied Biosystems 3130 Genetic analyzer using Big Dye v 3.1 chemistry and by Sequencing Analysis Software, v 5.2.
	3’ downstream	F-TGGGGAAAGAGTTGCAGTAAA R-ATGGGCAAGGTGTGTTGTG	12 µL reaction mixture containing 75-100 ng genomic DNA, 1X Taq Buffer B (Genei, Bangalore, India), 1.5 mM MgCl2, 0.1 mM dNTP mixture, 10 pmoles of each primer and 1 U Taq polymerase (Genei, Bangalore, India).	(i) initial denaturation at 95°C for 5 min, (ii) 35 cycles of denaturation at 95°C for 30 sec, annealing at 55°C for 30 sec and extension at 72°C for 30 sec followed by (iii) a final extension at 72°C for 5 min.	Sequencing of the PCR amplicon was done in Applied Biosystems 3130 Genetic analyzer using Big Dye v 3.1 chemistry and by Sequencing Analysis Software, v 5.2.
