# Supplementary material for: Monoamine oxidase B gene variants associated with attention deficit hyperactivity disorder in the Indo-Caucasoid population from West Bengal
Source: BMC Genet. 2016 Jun 24;17:92. doi: 10.1186/s12863-016-0401-6 (PMC4921030; doi:10.1186/s12863-016-0401-6)
Supplement: Additional file 3: — Functional significance of MAOB polymorphic variants predicted in silico using is-rSNP. Description: The table summarizes functional regulatory role of MAOB polymorphic variants. (XLSX 40 kb) [file 12863_2016_401_MOESM3_ESM.xlsx]

## Sheet: Additional file 3
	Additional file 3. Functional significance of MAOB polymorphic variants predicted in silico using is-rSNP.
	Variants	Transcription Factors	Alleles	A1 score	A2 score	log odds	P value	Adjusted P value
	rs4824562	Egr-3	G/A	0.916364	0.858758	-2.76636	1.07735e-06	0.00354878
		KAISO		0.959565	0.90254	-3.12663	1.10064e-06	0.00362552
		NGFI-C		0.878885	0.822052	-2.42707	2.883e-06	0.00949659
		YY1		0.913633	0.89038	-2.09751	3.67315e-06	0.0120994
		SRF		0.81464	0.84644	1.6892	4.34966e-06	0.0143278
		TCF-4		0.9375	0.960036	2.21144	5.46707e-06	0.0180085
		TCF-3		0.807434	0.878529	2.43815	5.76208e-06	0.0189803
		HIC1		0.930498	0.882258	-2.6933	6.20916e-06	0.020453
		Ebox		0.839989	0.912769	2.85174	6.35883e-06	0.020946
		HIF1		0.908555	0.869489	-2.16174	7.5801e-06	0.0249689
		MTF1		0.781341	0.804506	1.28009	7.67165e-06	0.0252704
		DMRT4		0.838179	0.884099	1.97929	8.08578e-06	0.0266346
		DEC		0.920358	0.949004	2.59708	8.38554e-06	0.027622
		USF		0.88615	0.94194	2.7333	8.62981e-06	0.0284266
		ATF		0.875475	0.915338	2.17757	9.58277e-06	0.0315656
		MEIS1A:HOXA9		0.838692	0.872129	1.75212	1.02605e-05	0.033798
		COE1		0.900132	0.857197	-2.18556	1.02984e-05	0.0339229
		DEAF1		0.93994	0.939514	-0.0770353	1.05715e-05	0.0348226
		AP-4		0.898572	0.877815	-1.59149	1.10878e-05	0.0365231
		FOXP1		0.72848	0.76143	1.18022	1.15442e-05	0.0380264
		STAT		0.913793	0.869048	-2.07995	1.23548e-05	0.0406967
		LEF1		0.851033	0.8976	1.96781	1.23563e-05	0.0407015
		HEN1		0.823643	0.856212	1.64645	1.2369e-05	0.0407436
		SZF1-1		0.919661	0.893918	-2.27797	1.3004e-05	0.0428351
		HIF1		0.89094	0.85195	-2.01996	1.36733e-05	0.0450397
		TGIF		0.848399	0.893001	1.92178	1.44005e-05	0.0474353
	rs56220155	MEF-2	G/A	0.882367	0.915178	2.26536	8.10724e-07	0.00267052
		MEF-2		0.888065	0.92088	2.40975	9.77251e-07	0.00321906
		RSRFC4		0.875212	0.908026	2.06939	2.31138e-06	0.00761368
		SOX9		0.949687	0.907559	-2.72348	2.74615e-06	0.00904583
		FOXP3		0.912942	0.891061	-1.77302	4.18993e-06	0.0138016
		FOXO1		0.960651	0.889822	-2.77608	4.4804e-06	0.0147584
		FOXO4		0.951775	0.899472	-2.69842	5.17182e-06	0.017036
		DMRT3		0.863304	0.823304	-1.69913	5.21491e-06	0.0171779
		Gfi-1		0.929186	0.901584	-2.23861	5.60428e-06	0.0184605
		CDP		0.855042	0.902311	2.19289	5.90035e-06	0.0194358
		SRY		0.920786	0.873124	-2.28066	7.09346e-06	0.0233659
		Gfi1b		0.876686	0.82295	-2.14968	8.12451e-06	0.0267621
		AhR		0.855305	0.879567	1.59554	8.36801e-06	0.0275642
		CHX10		0.871059	0.909005	1.99788	8.92074e-06	0.0293849
		GATA-1		0.896393	0.934958	2.35826	9.3835e-06	0.0309093
		YY1		0.935365	0.903929	-2.22031	9.93235e-06	0.0327172
		DMRT1		0.859259	0.823945	-1.65333	1.03086e-05	0.0339566
		MTF-1		0.875302	0.842086	-1.83021	1.04916e-05	0.0345594
		RSRFC4		0.824947	0.862075	1.62362	1.18952e-05	0.0391829
		Oct-1		0.946763	0.959986	1.87768	1.26323e-05	0.0416107
		Pit-1		0.939097	0.950667	1.61545	1.30581e-05	0.0430135
		FOX		0.833099	0.869653	1.46145	1.34988e-05	0.0444651
		HLF		0.832168	0.882932	1.83828	1.38757e-05	0.0457067
		PEBP		0.897844	0.864616	-1.87679	1.3896e-05	0.0457734
		AP4		0.901308	0.862893	-2.08145	1.45737e-05	0.0480058
		c-Myb		0.925917	0.867865	-2.51327	1.48788e-05	0.0490109
		MEIS1B:HOXA9		0.858806	0.824617	-1.55003	1.50728e-05	0.0496497
	rs2283728	p53	T/C	0.830222	0.805587	-1.62751	1.64655e-06	0.00542374
		E2F-1		0.85093	0.913591	2.5952	1.85227e-06	0.00610137
		Pax-4		0.948253	0.905466	-3.13126	2.08212e-06	0.00685851
		E2F		0.861987	0.908933	2.46486	2.15425e-06	0.0070961
		E2F		0.858985	0.919175	2.60675	2.4633e-06	0.0081141
		PPAR		0.852096	0.88266	1.9131	2.60492e-06	0.0085806
		MEIS1A:HOXA9		0.857799	0.891236	1.99805	3.48527e-06	0.0114805
		E2F-1		0.86545	0.91734	2.44697	3.59713e-06	0.0118489
		NF-Y		0.930387	0.882632	-2.54963	3.62155e-06	0.0119294
		PPARgamma:RXRalpha		0.834473	0.810378	-1.49079	4.11885e-06	0.0135675
		IPF1		0.887861	0.821987	-2.258	4.716e-06	0.0155345
		E2F-1		0.873735	0.902771	1.95292	5.57934e-06	0.0183784
		STAT1		0.826398	0.860339	1.77009	6.13169e-06	0.0201978
		Smad3		0.933059	0.884243	-2.7096	6.25354e-06	0.0205992
		SZF1-1		0.841742	0.872668	1.81521	6.30773e-06	0.0207777
		ZBRK1		0.835125	0.868065	1.74371	7.03864e-06	0.0231853
		SMAD		0.928915	0.880644	-2.47906	7.13668e-06	0.0235082
		MECP2		0.879258	0.916176	2.13436	7.56465e-06	0.024918
		T3RALPHA		0.863418	0.919107	2.54285	7.99497e-06	0.0263354
		ERR		0.869185	0.909056	2.12331	8.08439e-06	0.02663
		Nanog		0.882582	0.824307	-2.31587	8.67675e-06	0.0285812
		PPARalpha:RXRalpha		0.846133	0.873619	1.73073	8.69032e-06	0.0286259
		NF-Y		0.902798	0.855626	-2.13609	9.8128e-06	0.0323234
		NRSF		0.795551	0.769418	-1.37064	9.8424e-06	0.0324209
		E2F		0.843579	0.908272	2.39434	1.00905e-05	0.0332382
		Gfi-1		0.91991	0.892308	-1.98869	1.10282e-05	0.0363268
		HOXA5		0.901487	0.886172	-1.45221	1.17232e-05	0.0386162
		PPARalpha:RXRalpha		0.838087	0.85831	1.3307	1.23797e-05	0.0407788
		E2F-1:DP-2		0.846006	0.911821	2.4096	1.27239e-05	0.0419125
		MECP2		0.824282	0.888512	2.10058	1.34802e-05	0.0444036
		NERF1a		0.869925	0.891924	1.48293	1.34942e-05	0.0444499
		GATA-2		0.836538	0.887474	1.87044	1.35659e-05	0.044686
		GR		0.884635	0.909118	1.74479	1.365e-05	0.0449632
		AR		0.860238	0.884397	1.56516	1.44925e-05	0.0477383
		TBX22		0.79909	0.773676	-1.26328	1.46303e-05	0.0481922
		myogenin		0.924085	0.917484	-1.07892	1.47306e-05	0.0485227
		PPARgamma:RXRalpha		0.763079	0.794968	1.29981	1.49867e-05	0.0493663
	rs2283727	Esx1	C/A	0.969589	0.982045	3.02627	2.41572e-07	0.000795739
		Arx		0.961427	0.973803	2.81621	4.63059e-07	0.00152532
		En-2		0.968023	0.980136	3.22746	6.33687e-07	0.00208737
		NKX6.1		0.964429	0.976662	2.87111	7.03954e-07	0.00231882
		POU1F1		0.926741	0.876521	-2.37302	7.21252e-07	0.0023758
		Brn-3c		0.956795	0.969893	2.48394	7.76927e-07	0.0025592
		CART1		0.962353	0.974794	2.66617	7.88511e-07	0.00259736
		Ncx		0.953544	0.965118	2.28693	9.15891e-07	0.00301695
		Nkx6-1		0.89649	0.934959	2.68003	1.05985e-06	0.00349114
		Dlx-1		0.970508	0.985156	3.28019	1.1216e-06	0.00369456
		CART1		0.962801	0.975255	2.53617	1.14537e-06	0.00377283
		SATB1		0.918937	0.945681	2.29667	1.37695e-06	0.00453566
		IPF1		0.897822	0.948133	2.73413	1.39081e-06	0.00458132
		HMGA2		0.823417	0.867606	1.77445	1.39899e-06	0.00460829
		Cart-1		0.895421	0.92644	2.31512	1.79495e-06	0.00591257
		Msx-1		0.963543	0.976784	2.77859	1.83002e-06	0.00602807
		Nkx3-1		0.88048	0.923882	2.31881	1.87065e-06	0.00616193
		Vsx1		0.961087	0.973147	2.66891	1.94809e-06	0.00641701
		K-2b		0.951603	0.963942	2.2651	1.97286e-06	0.0064986
		NKX6.1		0.958468	0.971234	2.61802	2.1457e-06	0.00706792
		Alx-4		0.959813	0.972079	2.53732	2.44204e-06	0.00804407
		GSH2		0.967968	0.979959	2.93926	2.46735e-06	0.00812746
		Prop-1		0.960399	0.972473	2.48389	2.61971e-06	0.00862932
		Oct-6		0.957512	0.968895	2.24288	3.00036e-06	0.00988318
		Barhl-1		0.936148	0.94943	1.7807	3.03231e-06	0.00998844
		Pit-1		0.956291	0.9677	2.24426	3.06997e-06	0.0101125
		rax		0.960917	0.97303	2.63455	3.07763e-06	0.0101377
		Lhx3		0.953589	0.965955	2.13403	3.10014e-06	0.0102119
		Shox2		0.968603	0.980641	2.74383	3.13189e-06	0.0103165
		Nkx5-1		0.948328	0.960326	2.23211	3.1634e-06	0.0104202
		Pax-4		0.955516	0.967972	2.23622	3.3928e-06	0.0111759
		Brn-4		0.954115	0.965667	2.17392	3.45779e-06	0.0113899
		HOXA3		0.972867	0.985555	3.01992	3.50961e-06	0.0115607
		Blimp-1		0.904285	0.874405	-1.94789	3.79977e-06	0.0125164
		c-Myb		0.878905	0.915618	2.52405	3.9739e-06	0.01309
		HOXA5		0.898263	0.913577	1.7344	4.08585e-06	0.0134588
		CHX10		0.88956	0.927506	2.31841	4.11975e-06	0.0135705
		lhx6.1		0.966058	0.97721	2.72145	4.55138e-06	0.0149922
		OTP		0.958226	0.970276	2.32601	4.67898e-06	0.0154126
		LHX3b		0.89894	0.951409	2.84199	5.01448e-06	0.0165177
		Nrf-2		0.883146	0.917538	2.24641	5.08027e-06	0.0167344
		HB9		0.961986	0.974486	2.60707	5.31793e-06	0.0175173
		PITX2		0.948279	0.960724	2.02054	5.40815e-06	0.0178145
		mef2A		0.874153	0.927566	2.33188	5.50941e-06	0.018148
		POU6F1		0.857608	0.901815	2.11787	5.63771e-06	0.0185706
		Otx1		0.950097	0.962532	2.09122	5.852e-06	0.0192765
		CDP		0.835454	0.877014	1.95068	5.98895e-06	0.0197276
		Gbx2		0.957118	0.969208	2.38583	6.02343e-06	0.0198412
		PMX2A		0.964451	0.976988	2.56245	6.52716e-06	0.0215005
		PMX2B		0.956872	0.96878	2.27362	6.70227e-06	0.0220773
		HOXA1		0.952729	0.965482	2.41128	6.72209e-06	0.0221425
		AIRE		0.918992	0.896085	-1.96375	6.85556e-06	0.0225822
		Pax-7		0.967636	0.979405	2.67424	7.11405e-06	0.0234337
		Evi-1		0.939016	0.91283	-2.31477	7.35807e-06	0.0242375
		Lhx3a		0.846527	0.90526	2.32675	7.36711e-06	0.0242673
		Oct-1		0.828893	0.774078	-1.58317	7.42504e-06	0.0244581
		IPF1		0.882584	0.939592	2.56838	7.50354e-06	0.0247166
		PPARgamma:RXRalpha		0.782636	0.814524	1.45252	7.55988e-06	0.0249023
		IPF1		0.966191	0.93348	-2.84961	7.87533e-06	0.0259414
		HOXB8		0.960328	0.972127	2.51131	7.9132e-06	0.0260661
		Lhx5		0.953772	0.965811	2.16581	8.31735e-06	0.0273974
		HNF-1A		0.862871	0.92669	3.05533	8.5969e-06	0.0283182
		Dlx7		0.958455	0.970417	2.49811	8.61813e-06	0.0283881
		Otx2		0.944185	0.956606	1.90436	8.63277e-06	0.0284363
		GATA-1		0.903968	0.938279	2.28506	8.952e-06	0.0294879
		NRSF		0.842598	0.817923	-1.49374	9.185e-06	0.0302554
		isx		0.958614	0.971719	2.32126	9.201e-06	0.0303081
		ALX-3		0.958037	0.970142	2.25761	9.21552e-06	0.0303559
		Otx3		0.951128	0.96363	1.995	9.37717e-06	0.0308884
		Vax-2		0.962014	0.974562	2.55208	9.52355e-06	0.0313706
		Lmx-1		0.951035	0.962915	2.12744	1.02327e-05	0.0337065
		dlx5		0.964421	0.976857	2.75795	1.03531e-05	0.0341032
		pax6		0.955764	0.967891	2.31649	1.12229e-05	0.0369684
		Octamer		0.95697	0.968896	2.24965	1.1273e-05	0.0371332
		E4BP4		0.833948	0.878821	1.76926	1.13657e-05	0.0374386
		Dlx-2		0.962202	0.974974	2.49732	1.16751e-05	0.0384576
		AP-1		0.922595	0.863516	-2.46023	1.27296e-05	0.0419312
		IRF		0.91574	0.862722	-2.37181	1.28105e-05	0.0421977
		MEIS1A:HOXA9		0.821789	0.855227	1.56242	1.37474e-05	0.045284
		lmx1b		0.953354	0.965257	2.06109	1.39522e-05	0.0459585
		HOXC-8		0.967825	0.979009	2.55716	1.44078e-05	0.0474593
		dlx3		0.959286	0.971452	2.36044	1.47899e-05	0.0487178
		HOXB4		0.964487	0.974818	2.33596	1.48154e-05	0.0488018
	rs3027441	FXR/RXR-alpha	T/C	0.932417	0.904753	-2.34058	1.48771e-06	0.00490051
		MECP2		0.904227	0.941145	2.67779	1.7412e-06	0.0057355
		LBP9		0.827927	0.88121	2.26346	1.82915e-06	0.00602523
		AR		0.865911	0.903575	2.35165	2.05564e-06	0.00677129
		Evi-1		0.914938	0.887698	-1.80871	2.17582e-06	0.00716715
		GLI1		0.916044	0.869946	-2.44543	2.53561e-06	0.00835231
		AP-2beta		0.886055	0.919785	2.36267	2.7543e-06	0.00907266
		SREBP		0.916062	0.877609	-2.10962	3.79966e-06	0.0125161
		AR		0.872787	0.896658	1.82957	4.31835e-06	0.0142247
		HEN1		0.845718	0.878287	1.95676	4.51693e-06	0.0148788
		USF		0.849375	0.898268	2.39159	4.79483e-06	0.0157942
		GLI1		0.941488	0.922947	-2.00917	4.81175e-06	0.0158499
		NF-1		0.883293	0.922195	2.32895	5.16548e-06	0.0170151
		AR		0.857093	0.893565	2.06118	5.4e-06	0.0177876
		GLI2		0.948284	0.929676	-2.11314	5.46273e-06	0.0179942
		Pax-4		0.897291	0.925921	2.6225	6.51729e-06	0.021468
		Pax-5		0.889488	0.904505	1.47167	6.92985e-06	0.0228269
		LF-A1		0.912606	0.961014	3.0051	6.98922e-06	0.0230225
		HEN1		0.827322	0.859676	1.84209	7.75507e-06	0.0255452
		GR		0.8699	0.896608	1.74727	7.76101e-06	0.0255648
		DEC		0.884193	0.855547	-1.47495	8.09642e-06	0.0266696
		MOVO-B		0.812918	0.903118	2.65885	8.23929e-06	0.0271402
		AR		0.869023	0.893182	1.69586	8.95216e-06	0.0294884
		SZF1-1		0.833794	0.86472	1.70487	9.00067e-06	0.0296482
		CTCF		0.936438	0.946575	1.75362	9.23349e-06	0.0304151
		YY1		0.913766	0.934494	2.41694	9.56769e-06	0.031516
		Oct-1		0.879469	0.845251	-1.72201	9.62146e-06	0.0316931
		ARP-1		0.845676	0.871179	1.42422	9.98146e-06	0.0328789
		Ets		0.938829	0.969305	2.91967	1.13466e-05	0.0373758
		E2F		0.794784	0.854973	1.89351	1.13999e-05	0.0375512
		ER-beta		0.850996	0.885205	1.77317	1.19148e-05	0.0392472
		PPARalpha:RXRalpha		0.839503	0.866989	1.63983	1.19761e-05	0.0394491
		RSRFC4		0.859143	0.822016	-1.59309	1.28514e-05	0.0423325
		AML		0.862992	0.897377	1.83776	1.31758e-05	0.0434011
		HES1		0.888213	0.917009	1.92229	1.37404e-05	0.0452607
		BCL6		0.947258	0.906324	-2.57245	1.38989e-05	0.0457828
		PR		0.873988	0.898171	1.70737	1.39392e-05	0.0459157
		HNF4alpha1		0.869777	0.835132	-1.72157	1.43685e-05	0.0473299
		GLI3		0.951261	0.933075	-2.18933	1.48525e-05	0.0489242
		Brachyury		0.779287	0.804074	1.25358	1.50331e-05	0.0495191
		Roaz		0.871981	0.841838	-1.88234	1.51554e-05	0.049922
	rs6324	Tal-1alpha:E47	C/T	0.869264	0.913833	2.47185	1.4178e-06	0.00467022
		Tal-1beta:E47		0.867956	0.912576	2.45352	2.08871e-06	0.00688022
		E2F		0.909748	0.859584	-2.41147	2.59309e-06	0.00854163
		E2F		0.919981	0.867826	-2.57548	3.10849e-06	0.0102394
		CTCF		0.952877	0.94274	-1.99395	3.26144e-06	0.0107432
		STAT3		0.84578	0.812118	-1.74258	3.29147e-06	0.0108421
		Tax/CREB		0.89786	0.864103	-2.13439	3.5308e-06	0.0116305
		MIZF		0.877918	0.814511	-2.25743	4.76916e-06	0.0157096
		STAT1		0.863356	0.829415	-1.80623	5.33389e-06	0.0175698
		RBP-Jkappa		0.825606	0.877383	2.05749	5.58846e-06	0.0184084
		RP58		0.770418	0.828296	1.80432	5.79895e-06	0.0191017
		PEBP		0.91322	0.879993	-2.12687	6.36225e-06	0.0209573
		Pax-5		0.902324	0.888782	-1.31696	6.55217e-06	0.0215828
		ATF-4		0.940355	0.890602	-2.50119	6.6352e-06	0.0218563
		MyoD		0.906873	0.935585	2.68442	6.64474e-06	0.0218878
		GATA		0.794368	0.895146	2.3818	7.28038e-06	0.0239816
		CP2/LBP-1c/LSF		0.914326	0.880057	-2.28058	7.70463e-06	0.0253791
		Pax-8		0.913004	0.937886	2.28524	7.72384e-06	0.0254423
		STAT5A		0.900882	0.875767	-1.9264	7.91196e-06	0.026062
		CEBPE		0.889549	0.921381	1.86102	9.04228e-06	0.0297853
		SP2		0.861495	0.804231	-2.0809	9.08561e-06	0.029928
		AP-1		0.868837	0.918382	2.34551	9.88077e-06	0.0325473
		BCL6		0.842804	0.874354	1.64686	1.04509e-05	0.0344252
		Pax-8		0.916805	0.935108	1.87528	1.04715e-05	0.034493
		MECP2		0.894778	0.830548	-2.1279	1.07547e-05	0.035426
		Six-6		0.939262	0.951667	1.76842	1.11875e-05	0.0368516
		NERF1a		0.915399	0.8934	-1.8365	1.15138e-05	0.0379266
		CREB		0.897193	0.856411	-1.98653	1.17993e-05	0.0388668
		AhR		0.852675	0.876937	1.56083	1.22528e-05	0.0403608
		c-Myb		0.858179	0.894893	2.09386	1.23912e-05	0.0408168
		CDP		0.858158	0.916579	2.31141	1.4178e-05	0.0467023
		SAP-1a		0.887032	0.839727	-2.04417	1.48516e-05	0.048921
		E12		0.882409	0.924066	2.28451	1.50049e-05	0.0494262
	rs3027440	AIRE	T/C	0.800471	0.822572	1.41587	6.65719e-07	0.00219288
		FXR/RXR-alpha		0.935945	0.908281	-2.40421	7.28875e-07	0.00240091
		Cdx-2		0.988683	0.978567	-3.09634	7.35292e-07	0.00242205
		Nanog		0.933927	0.888215	-3.41921	7.6404e-07	0.00251675
		IPF1		0.923992	0.858119	-2.85859	1.51159e-06	0.00497918
		Pitx3		0.947904	0.960971	2.39415	1.74618e-06	0.00575193
		E2F		0.866156	0.91632	2.51702	1.85695e-06	0.00611679
		LXRalpha:RXRalpha		0.928367	0.884602	-2.65281	2.3415e-06	0.00771292
		Crx		0.948112	0.961211	2.3273	2.79891e-06	0.00921961
		Egr		0.881287	0.920858	2.40436	2.85016e-06	0.00938842
		SMAD1		0.923365	0.865668	-2.69442	2.86621e-06	0.0094413
		PXR		0.960071	0.912378	-3.34333	2.92308e-06	0.00962861
		MAF		0.89315	0.870043	-1.57521	3.39028e-06	0.0111676
		GATA-2		0.885729	0.942865	2.73529	3.70729e-06	0.0122118
		HOXD3		0.962378	0.94915	-2.08742	3.7638e-06	0.0123979
		dlx5		0.971848	0.958722	-2.52666	3.8459e-06	0.0126684
		RORalpha1		0.929523	0.887116	-2.4151	4.65134e-06	0.0153215
		E2F		0.854489	0.906644	2.36798	4.94579e-06	0.0162914
		Pitx1		0.954106	0.966345	2.3344	4.98015e-06	0.0164046
		LXRbeta:RXRalpha		0.915476	0.88036	-2.31739	5.0997e-06	0.0167984
		C/EBPalpha		0.956868	0.891332	-3.39916	5.19708e-06	0.0171192
		SOX9		0.932358	0.883527	-2.58294	5.39163e-06	0.01776
		E2F-1		0.873569	0.902605	1.94913	5.92916e-06	0.0195306
		STAT1		0.860339	0.826398	-1.77009	6.13169e-06	0.0201978
		Lmo2		0.878646	0.942532	2.611	6.38246e-06	0.0210238
		HNF4		0.997785	0.890563	-6.51891	6.69789e-06	0.0220628
		NF-kappaB		0.896402	0.862121	-1.89051	6.8337e-06	0.0225102
		SMAD4		0.869197	0.899382	1.82486	7.10519e-06	0.0234045
		GATA-3		0.877172	0.95081	2.91666	7.14579e-06	0.0235382
		GTF2IRD1-isoform2		0.81534	0.878437	1.97958	7.17925e-06	0.0236484
		SOX5		0.910546	0.856243	-2.1057	7.19456e-06	0.0236989
		NF-Y		0.909945	0.862773	-2.24135	7.35772e-06	0.0242363
		GATA-3		0.874544	0.934794	2.68196	7.78407e-06	0.0256407
		GATA-1		0.888201	0.937294	2.52622	7.78811e-06	0.025654
		STAT1		0.902445	0.833247	-2.5602	8.0045e-06	0.0263668
		HNF-1A		0.894899	0.830605	-2.41835	8.49726e-06	0.02799
		Cdx-1		0.977941	0.968878	-2.24744	8.63631e-06	0.028448
		mTERF		0.805797	0.848809	1.78816	9.23515e-06	0.0304206
		Egr-1		0.740946	0.798466	1.73309	9.32423e-06	0.030714
		GATA-1		0.896505	0.962341	3.04665	9.50064e-06	0.0312951
		FXR		0.925005	0.895365	-2.19394	9.66247e-06	0.0318282
		CHOP:C/EBPalpha		0.889427	0.843422	-2.0839	9.74599e-06	0.0321033
		ER		0.919609	0.865458	-2.67455	9.83982e-06	0.0324124
		HOXB9		0.97896	0.97092	-2.04191	9.91083e-06	0.0326463
		STAT3		0.818851	0.785189	-1.48634	1.00866e-05	0.0332252
		HOXA6		0.954693	0.941748	-1.91749	1.01259e-05	0.0333547
		Vax-1		0.964212	0.951712	-2.21714	1.04528e-05	0.0344314
		Sp3		0.876666	0.904637	1.88951	1.0557e-05	0.0347747
		AP-1		0.851125	0.90067	2.07253	1.1083e-05	0.0365075
		AR		0.943508	0.879326	-3.01664	1.16882e-05	0.038501
		Otx2		0.959832	0.947572	-2.00851	1.18734e-05	0.039111
		NGFI-C		0.736696	0.794168	1.71463	1.19843e-05	0.0394763
		CHX10		0.904474	0.866528	-1.92442	1.231e-05	0.0405492
		STAT4		0.909331	0.877031	-1.78435	1.23825e-05	0.040788
		Oct-1		0.953464	0.903381	-2.88553	1.24499e-05	0.0410101
		Egr-3		0.732238	0.789844	1.70572	1.25528e-05	0.0413489
		Tst-1		0.956733	0.931314	-2.5126	1.2653e-05	0.041679
		GATA-1		0.896969	0.935533	2.37232	1.27673e-05	0.0420556
		STAT5A		0.884547	0.845297	-1.74117	1.30199e-05	0.0428877
		PPARgamma:RXRalpha		0.799576	0.767688	-1.3333	1.30428e-05	0.042963
		E2F		0.875892	0.900435	1.72749	1.34539e-05	0.044317
		Freac-3		0.889035	0.857846	-1.71515	1.39206e-05	0.0458544
		MAZR		0.801804	0.847695	1.82489	1.43499e-05	0.0472686
		HOXB13		0.97159	0.959952	-2.32269	1.44337e-05	0.0475445
		Spz1		0.89853	0.936178	2.67082	1.4585e-05	0.0480429
		GATA-6		0.909976	0.978643	2.83248	1.47793e-05	0.0486829
