# Supplementary material for: Monoamine oxidase B gene variants associated with attention deficit hyperactivity disorder in the Indo-Caucasoid population from West Bengal
Source: BMC Genet. 2016 Jun 24;17:92. doi: 10.1186/s12863-016-0401-6 (PMC4921030; doi:10.1186/s12863-016-0401-6)
Supplement: Additional file 4: — Population-based comparative analysis on allelic frequencies of MAOB variants. Description: The table summarizes allelic frequencies of MAOB variants in ADHD cases and ethnically matched controls. (XLSX 10 kb) [file 12863_2016_401_MOESM4_ESM.xlsx]

## Sheet: Additional file 4
	Additional file 4. Population-based comparative analysis on allelic frequencies of MAOB variants.
	Variants	Alleles	All Controls	All Probands	Chi-square (p-value)	Male Controls	Male Probands	Chi-square (p-value)	Female Controls	Female Probands	Chi-square (p-value)
	rs4824562	A	0.75	0.82	1.98 (0.16)	0.77	0.83	1.69 (0.19)	0.72	0.77	0.33 (0.56)
		G	0.25	0.18		0.23	0.17		0.28	0.23
	rs56220155	G	0.37	0.3	2.07 (0.15)	0.4	0.28	4.2 (0.04)	0.3	0.35	0.33 (0.56)
		A	0.63	0.7		0.6	0.72		0.7	0.65
	rs2283728	T	0.42	0.21	19.15 (1.21e-005)	0.47	0.2	21.55 (3.45e-006)	0.3	0.23	0.63 (0.43)
		C	0.58	0.79		0.53	0.8		0.7	0.77
	rs2283727	C	0.75	0.79	0.98 (0.32)	0.75	0.8	0.89 (0.35)	0.74	0.77	0.13 (0.72)
		A	0.25	0.21		0.25	0.2		0.26	0.23
	rs3027441	C	0.21	0.2	0.06 (0.81)	0.21	0.21	0.04 (0.85)	0.2	0.19	0.02 (0.88)
		T	0.79	0.8		0.78	0.79		0.8	0.81
	rs6324	C	0.79	0.8	0.06 (0.81)	0.78	0.79	0.04 (0.85)	0.8	0.81	0.02 (0.88)
		T	0.21	0.2		0.22	0.21		0.2	0.19
	rs3027440	T	0.73	0.82	4.13 (0.04)	0.7	0.83	5.83 (0.02)	0.82	0.81	0.009 (0.92)
		C	0.27	0.18		0.3	0.17		0.18	0.19
	Statistically significant differences are presented in bold
