# Supplementary material for: Monoamine oxidase B gene variants associated with attention deficit hyperactivity disorder in the Indo-Caucasoid population from West Bengal
Source: BMC Genet. 2016 Jun 24;17:92. doi: 10.1186/s12863-016-0401-6 (PMC4921030; doi:10.1186/s12863-016-0401-6)
Supplement: Additional file 5: — Genotypic distribution of MAOB variants in female subjects. Description: The table summarizes comparative analysis on genotypic distribution of MAOB variants in female ADHD cases and sex matched controls. (XLSX 10 kb) [file 12863_2016_401_MOESM5_ESM.xlsx]

## Sheet: Additional file 5
	Additional file 5. Genotypic distribution of MAOB variants in female subjects.
	Variants	Genotype	Control		Proband		Chi-square (p-value)*
			Count (frequency)	p-value for HWE	Count (frequency)	p-value for HWE
	rs4824562	AA	14 (0.56)	0.3	14 (0.58)	0.76	1.09 (0.58)
		AG	8 (0.32)		9 (0.38)
		GG	3 (0.12)		1 (0.04)
	rs56220155	GG	4 (0.16)	0.09	1 (0.04)	0.07	6.54 (0.04)
		GA	7 (0.28)		15 (0.63)
		AA	14 (0.56)		8 (0.33)
	rs2283728	TT	4 (0.16)	0.09	1 (0.04)	0.76	2.16 (0.33)
		TC	7 (0.28)		9 (0.38)
		CC	14 (0.56)		14 (0.58)
	rs2283727	CC	15 (0.6)	0.17	14 (0.58)	0.76	1.31 (0.51)
		CA	7 (0.28)		9 (0.38)
		AA	3 (0.12)		1 (0.04)
	rs3027441	CC	2 (0.08)	0.21	1 (0.04)	0.84	0.43 (0.8)
		CT	6 (0.24)		7 (0.29)
		TT	17 (0.68)		16 (0.67)
	rs6324	CC	17 (0.68)	0.21	16 (0.67)	0.84	0.43 (0.8)
		CT	6 (0.24)		7 (0.29)
		TT	2 (0.08)		1 (0.04)
	rs3027440	TT	18 (0.72)	0.1	16 (0.67)	0.84	0.77 (0.67)
		TC	5 (0.2)		7 (0.29)
		CC	2 (0.08)		1 (0.04)
	*in comparison to sex matched controls.
	Statistically significant difference is presented in bold
