# Supplementary material for: Monoamine oxidase B gene variants associated with attention deficit hyperactivity disorder in the Indo-Caucasoid population from West Bengal
Source: BMC Genet. 2016 Jun 24;17:92. doi: 10.1186/s12863-016-0401-6 (PMC4921030; doi:10.1186/s12863-016-0401-6)
Supplement: Additional file 6: — Pairwise Linkage Disequilibrium pattern of MAOB variants (analyzed using Haploview 4.2). Description: The table summarizes the D’ and r 2 values for pairwise LD analysis in ADHD probands and ethnically matched controls. (XLSX 11 kb) [file 12863_2016_401_MOESM6_ESM.xlsx]

## Sheet: Additional file 6
	Additional file 6. Pairwise Linkage Disequilibrium pattern of MAOB variants (analyzed using Haploview 4.2).
		rs4824562	rs56220155	rs2283728	rs2283727	rs3027441	rs6324	rs3027440
	Control
	rs4824562	-	0.14	0.19	0.09	0.71	0.71	0.02
	rs56220155	0.01	-	0.7	0.89	0.44	0.44	0.2
	rs2283728	0.02	0.39	-	1	0.49	0.49	0.28
	rs2283727	0.01	0.45	0.46	-	0.4	0.4	0.25
	rs3027441	0.04	0.09	0.09	0.13	-	1	0.42
	rs6324	0.04	0.09	0.09	0.13	1	-	0.42
	rs3027440	0	0.03	0.04	0.06	0.13	0.13	-
	Proband
	rs4824562	-	1	1	1	1	1	1
	rs56220155	0.1	-	1	1	0.83	0.83	0.86
	rs2283728	0.06	0.61	-	1	0.86	0.86	0.84
	rs2283727	0.06	0.61	1	-	0.86	0.86	0.84
	rs3027441	0.06	0.41	0.71	0.71	-	1	0.92
	rs6324	0.06	0.41	0.71	0.71	1	-	0.92
	rs3027440	0.05	0.37	0.58	0.58	0.73	0.73	-
	Male control
	rs4824562	-	0.02	0.22	0.04	0.68	0.68	0.06
	rs56220155	0	-	0.66	0.84	0.32	0.32	0.04
	rs2283728	0.02	0.32	-	1	0.37	0.37	0.1
	rs2283727	0.001	0.35	0.37	-	0.26	0.26	0.12
	rs3027441	0.04	0.04	0.04	0.06	-	1	0.26
	rs6324	0.04	0.04	0.04	0.06	1	-	0.26
	rs3027440	0.002	0.001	0.005	0.01	0.04	0.04	-
	Male proband
	rs4824562	-	1	1	1	1	1	1
	rs56220155	0.08	-	1	1	0.84	0.84	0.87
	rs2283728	0.05	0.64	-	1	0.9	0.9	0.89
	rs2283727	0.05	0.64	1	-	0.9	0.9	0.89
	rs3027441	0.05	0.48	0.77	0.77	-	1	0.94
	rs6324	0.05	0.48	0.77	0.77	1	-	0.94
	rs3027440	0.04	0.42	0.67	0.67	0.72	0.72	-
	Female control
	rs4824562	-	0.55	0.22	0.36	1	1	1
	rs56220155	0.27	-	0.8	1	0.84	0.84	1
	rs2283728	0.04	0.65	-	1	0.84	0.84	1
	rs2283727	0.12	0.82	0.8	-	0.86	0.86	1
	rs3027441	0.1	0.41	0.41	0.52	-	1	1
	rs6324	0.1	0.41	0.41	0.52	1	-	1
	rs3027440	0.09	0.51	0.51	0.63	0.88	0.88	-
	Female Proband
	rs4824562	-	1	1	1	1	1	1
	rs56220155	0.16	-	1	1	0.78	0.78	0.78
	rs2283728	0.09	0.54	-	1	0.85	0.85	0.69
	rs2283727	0.09	0.54	1	-	0.85	0.85	0.69
	rs3027441	0.07	0.25	0.56	0.56	-	1	0.86
	rs6324	0.07	0.25	0.56	0.56	1	-	0.86
	rs3027440	0.07	0.25	0.36	0.36	0.74	0.74	-
