# Supplementary material for: Monoamine oxidase B gene variants associated with attention deficit hyperactivity disorder in the Indo-Caucasoid population from West Bengal
Source: BMC Genet. 2016 Jun 24;17:92. doi: 10.1186/s12863-016-0401-6 (PMC4921030; doi:10.1186/s12863-016-0401-6)
Supplement: Additional file 8: — MDR analysis of case-control data set of female subjects. Description: The table summarizes the independent as well as interactive effects of MAOB variants in case-control status of female subjects. (XLSX 9 kb) [file 12863_2016_401_MOESM8_ESM.xlsx]

## Sheet: Additional file 8
	Additional file 8. MDR analysis of case-control data set of female subjects.
	rs4824562 (1.60%)
	0.06	rs56220155 (9.63%)
	0.1336	-0.0395	rs2283728 (3.18%)
	0.146	-0.0271	-0.0217	rs2283727 (1.93%)
	0.0035	-0.0141	-0.0086	-0.0183	rs3027441 (0.63%)
	0.0035	-0.0141	-0.0086	-0.0183	-0.0101	rs6324 (0.63%)
	0.013	0.0034	-0.0183	-0.0058	-0.0099	-0.0099	rs3027440 (1.14%)
	The studied polymorphic variants depict the respective IG values of independent main effect within first brackets; whereas the IG values of pairwise combination / interaction effects of polymorphic variants are depicted in the respective interacting boxes of pairing variants.
	High IG values of independent main effect are presented in bold.
	Highly positive IG values of interactive effects, indicating high degree of synergy, are presented in bold.
	Moderate IG value of interactive effects, indicating moderate degree of synergy, is presented in italics.
	Highly negative IG value of interactive effect, indicating high redundancy, is presented in bold with italics.
