# Supplementary material for: Monoamine oxidase B gene variants associated with attention deficit hyperactivity disorder in the Indo-Caucasoid population from West Bengal
Source: BMC Genet. 2016 Jun 24;17:92. doi: 10.1186/s12863-016-0401-6 (PMC4921030; doi:10.1186/s12863-016-0401-6)
Supplement: Additional file 9: — Analysis of allelic association with DSM-IV scores for ODD trait and CPRS-R ‘T scores’ for oppositional behavior, cognitive problems/inattention, hyperactivity, and ADHD index in male ADHD probands. Description: This table summarizes statistical comparisons between the mean scores and alleles. (XLSX 10 kb) [file 12863_2016_401_MOESM9_ESM.xlsx]

## Sheet: Additional file 9
	Additional file 9. Analysis of allelic association with DSM-IV scores for ODD trait and CPRS-R ‘T scores’ for oppositional behavior, cognitive problems / inattention, hyperactivity, and ADHD index in male ADHD probands.
	Variants	Alleles	DSM-IV scores for ODD trait		‘T scores’ for oppositional behavior		‘T scores’ for cognitive problems / inattention		‘T scores’ for hyperactivity		‘T scores’ for ADHD index
			Mean ± SE	p-value*	Mean ± SE	p-value¶	Mean ± SE	p-value*	Mean ± SE	p-value*	Mean ± SE	p-value*
	rs4824562	A	13.6 ± 1.22	0.5	61.19 ± 1.73	0.25	71.87 ± 1.11	0.42	73.28 ± 1.22	0.21	70.32 ± 0.85	0.22
		G	13.63 ± 3.29		63.79 ± 3.94		72.36 ± 2		75.63 ± 2.98		71.84 ± 1.83
	rs56220155	G	14.15 ± 1.69	0.36	63.1 ± 2.74	0.26	71.43 ± 1.52	0.36	75.57 ± 2.09	0.14	71.6 ± 1.26	0.2
		A	13.32 ± 1.49		61.07 ± 1.94		72.2 ± 1.23		72.93 ± 1.36		70.18 ± 0.96
	rs2283728	T	14.5 ± 1.97	0.33	63.64 ± 3.16	0.26	71.40 ± 1.63	0.38	76.27 ± 1.92	0.12	71.68 ± 1.4	0.23
		C	13.32 ± 1.36		61.13 ± 1.83		72.13± 1.16		73 ± 1.35		70.3 ± 0.91
	rs2283727	C	13.32 ± 1.36	0.33	61.13 ± 1.83	0.26	72.13 ± 1.16	0.38	73 ± 1.35	0.12	70.3 ± 0.91	0.23
		A	14.5 ± 1.97		63.64 ± 3.16		71.40 ± 1.63		76.27 ± 1.92		71.68 ± 1.4
	rs3027441	C	15.08 ± 2.21	0.25	65 ± 3.18	0.12	74.04 ± 1.90	0.12	75.13 ± 1.81	0.25	72.61 ± 1.47	0.08
		T	13.22 ± 1.31		60.68 ± 1.82		71.33 ± 1.12		73.31 ± 1.38		70 ± 0.89
	rs6324	C	13.22 ± 1.31	0.25	60.68 ± 1.82	0.12	71.33 ± 1.12	0.12	73.31 ± 1.38	0.25	70 ± 0.89	0.08
		T	15.08 ± 2.21		65 ± 3.18		74.04 ± 1.9		75.13 ± 1.81		72.61 ± 1.47
	rs3027440	T	13.04 ± 1.28	0.14	61.13 ± 1.79	0.25	71.60 ± 1.09	0.23	73.17 ± 1.33	0.16	70.18 ± 0.89	0.14
		C	16.3 ± 2.15		63.9 ± 3.4		73.4 ± 2.11		75.95 ± 2.03		72.3 ± 1.5
	*Analyzed through Student’s t-test.
	¶Analyzed through Mann-Whitney test.
